# Supplementary material for: LINC01393, a Novel Long Non-Coding RNA, Promotes the Cell Proliferation, Migration and Invasion through MiR-128-3p/NUSAP1 Axis in Glioblastoma
Source: Int J Mol Sci. 2023 Mar 20;24(6):5878. doi: 10.3390/ijms24065878 (PMC10056594; doi:10.3390/ijms24065878)
Supplement: Supplementary file 1 [file ijms-24-05878-s001.zip]

Archive with 2 entries (2 files):
- Supplementary Figure S1+S2+S3.pdf
- Table S1.xlsx
