# Supplementary material for: LINC01393, a Novel Long Non-Coding RNA, Promotes the Cell Proliferation, Migration and Invasion through MiR-128-3p/NUSAP1 Axis in Glioblastoma
Source: Int J Mol Sci. 2023 Mar 20;24(6):5878. doi: 10.3390/ijms24065878 (PMC10056594; doi:10.3390/ijms24065878)
Supplement: Supplementary file 1 [file ijms-24-05878-s001.zip › Table S1.xlsx]

## Sheet: Sheet1
Case No.	Gender	Year	WHO Grade	Diagnosis
case 1	M	57	0	Normal brain tissue
case 2	F	67	0	Normal brain tissue
case 3	F	62	0	Normal brain tissue
case 4	F	51	0	Normal brain tissue
case 5	F	54	2	Oligodendroglioma
case 6	M	33	2	Astrocytoma
case 7	M	50	2	Oligodendroglioma
case 8	F	27	2	Diffuse astrocytoma
case 9	M	35	2	Oligodendroglioma
case 10	F	22	2	Diffuse astrocytoma
case 11	F	56	3	Anaplastic oligodendroglioma
case 12	M	48	3	Anaplastic pleomorphic xanthoastrocytoma
case 13	M	52	3	Anaplastic oligodendroglioma
case 14	M	40	3	Anaplastic oligodendroglioma
case 15	F	39	3	Anaplastic astrocytoma
case 16	F	41	3	Anaplastic oligodendroglioma
case 17	M	54	3	Anaplastic oligodendroglioma
case 18	M	15	3	Anaplastic pleomorphic xanthoastrocytoma
case 19	M	49	3	Diffuse infiltrating astrocytoma
case 20	F	50	4	Glioblastoma
case 21	F	48	4	Glioblastoma
case 22	M	26	4	Glioblastoma
case 23	F	64	4	Glioblastoma
case 24	M	51	4	Glioblastoma
case 25	M	64	4	Glioblastoma
case 26	F	52	4	Glioblastoma
case 27	F	47	4	Glioblastoma
case 28	M	54	4	Glioblastoma
case 29	F	67	4	Glioblastoma
case 30	M	74	4	Glioblastoma
case 31	M	55	4	Glioblastoma
case 32	F	62	4	Glioblastoma
case 33	F	24	4	Glioblastoma
case 34	F	50	4	Glioblastoma
case 35	M	58	4	Glioblastoma
case 36	F	64	4	Glioblastoma
case 37	F	51	4	Glioblastoma
